# Supplementary material for: Checkpoint Kinase 2 Inhibition Can Reverse Tamoxifen Resistance in ER-Positive Breast Cancer
Source: Int J Mol Sci. 2022 Oct 14;23(20):12290. doi: 10.3390/ijms232012290 (PMC9604393; doi:10.3390/ijms232012290)
Supplement: Supplementary file 1 [file ijms-23-12290-s001.zip]

Archive with 1 entries (1 files):
- ijms-1930677-supplementary.pdf
